# Supplementary material for: Salicylate Sodium Suppresses Monocyte Chemoattractant Protein-1 Production by Directly Inhibiting Phosphodiesterase 3B in TNF-α-Stimulated Adipocytes
Source: Int J Mol Sci. 2022 Dec 24;24(1):320. doi: 10.3390/ijms24010320 (PMC9820166; doi:10.3390/ijms24010320)
Supplement: Supplementary file 1 [file ijms-24-00320-s001.zip]

Archive with 1 entries (1 files):
- ijms-2082361-supplementary.pdf
